# Supplementary material for: Long-Term Outcomes of Breast Cancer Patients Receiving Levobupivacaine Wound Infiltration or Diclofenac for Postoperative Pain Relief
Source: Pharmaceutics. 2023 Aug 23;15(9):2183. doi: 10.3390/pharmaceutics15092183 (PMC10534840; doi:10.3390/pharmaceutics15092183)
Supplement: Supplementary file 1 [file pharmaceutics-15-02183-s001.zip]

Archive with 1 entries (1 files):
- pharmaceutics-2492781-supplementary-revised.pdf
